# Supplementary material for: Association of Transferrin Gene Polymorphism with Cognitive Deficits and Psychiatric Symptoms in Patients with Chronic Schizophrenia
Source: J Clin Med. 2022 Oct 29;11(21):6414. doi: 10.3390/jcm11216414 (PMC9654946; doi:10.3390/jcm11216414)
Supplement: Supplementary file 1 [file jcm-11-06414-s001.zip]

Archive with 2 entries (2 files):
- Supplementary Table S1 revised.pdf
- Supplementary Table S2 revised.pdf
